# Supplementary material for: Outbreaks of Vector-Borne and Zoonotic Diseases Are Associated With Changes in Forest Cover and Oil Palm Expansion at Global Scale
Source: Front Vet Sci. 2021 Mar 24;8:661063. doi: 10.3389/fvets.2021.661063 (PMC8024476; doi:10.3389/fvets.2021.661063)
Supplement: Supplementary file 1 [file Data_Sheet_1.CSV]

country_name	country_code	forest_cover1990	forest_cover2016	r_spearman	p_spearman	estimate_pearson	significant_with
Albania	ALB	28.79	28.12	0.04618	0.28174	-0.1566
Algeria	DZA	0.70	0.82	0.00001	0.96675	0.1592
American Samoa	ASM	91.95	87.5	0.3471	0.00122	-0.5850	deforestation
Angola	AGO	48.91	46.31	0.3215	0.00204	-0.5413	deforestation
Antigua and Barbuda	ATG	23.41	22.27	0.2571	0.00695	-0.4361	deforestation
Argentina	ARG	12.71	9.8	0.69235	0.00001	-0.8018	deforestation
Armenia	ARM	11.77	11.67	0.21046	0.01609	-0.4824	deforestation
Australia	AUS	16.73	16.26	0.31727	0.0018	-0.6069	deforestation
Austria	AUT	45.73	46.91	0.10461	0.09316	0.3584
Azerbaijan	AZE	10.24	14.1	0.1832	0.02307	0.2381	reforestation
Bahrain	BHR	0.32	0.78	0.14313	0.05167	0.3710
Bangladesh	BGD	11.48	10.96	0.61763	0.00001	-0.7460	deforestation
Belarus	BLR	38.36	42.63	0.073	0.1729	0.2366
Belgium	BEL	22.04	22.58	0.45152	0.00226	0.5516	reforestation
Belize	BLZ	70.85	59.68	0.31474	0.00233	-0.4852	deforestation
Benin	BEN	51.09	37.79	0.06618	0.19517	-0.2389
Bhutan	BTN	53.65	72.48	0.43465	0.00014	0.4961	reforestation
Bolivia	BOL	57.97	50.29	0.4902	0.00001	-0.7500	deforestation
Bosnia and Herzegovina	BIH	43.16	42.68	0.06367	0.19518	-0.2379
Botswana	BWA	24.21	18.95	0.00042	0.91961	0.0900
Brazil	BRA	65.41	58.93	0.31733	0.0018	-0.6179	deforestation
Brunei	BRN	78.37	72.11	0.02323	0.44791	-0.1995
Bulgaria	BGR	30.07	35.37	0.01279	0.56659	0.2351
Burkina Faso	BFA	25.03	19.34	0.07255	0.17427	-0.2594
Burundi	BDI	11.25	10.93	0.01147	0.59493	-0.1037
Cambodia	KHM	73.33	52.85	0.5312	0.00001	-0.6503	deforestation
Cameroon	CMR	51.44	39.34	0.26045	0.00653	-0.5138	deforestation
Canada	CAN	38.3	38.16	0.04433	0.2822	-0.1425
Cape Verde	CPV	14.33	22.55	0.13975	0.05475	0.2487
Central African Republic	CAF	36.21	35.56	0.15756	0.04036	-0.3789	deforestation
Chad	TCD	5.32	3.77	0.09767	0.10541	-0.1896
Chile	CHL	20.53	24.26	0.16913	0.03308	0.2469	reforestation
China	CHN	16.74	22.35	0.51586	0.00001	0.7644	reforestation
Colombia	COL	58.06	52.7	0.6054	0.00001	-0.7667	deforestation
Comoros	COM	26.33	19.67	0.09701	0.10666	-0.3276
Costa Rica	CRI	50.22	54.57	0.44673	0.00014	0.7898	reforestation
Croatia	HRV	33.09	34.35	0.14199	0.05269	0.3968
Cuba	CUB	19.16	31.28	0.01649	0.51491	0.1479
Cyprus	CYP	17.44	18.69	0.04202	0.30506	0.2227
Czech Republic	CZE	34.02	34.56	0.01903	0.49256	0.0913
Democratic Republic of the Congo	COD	70.74	67.17	0.32665	0.00149	-0.5626	deforestation
Denmark	DNK	12.81	14.7	0.01031	0.60714	0.0485
Dominica	DMA	66.67	57.41	0.49549	0.00001	-0.6346	deforestation
Dominican Republic	DOM	22.87	41.73	0.55004	0.00001	0.7050	reforestation
East Timor	TLS	64.96	45.38	0.05765	0.21845	-0.2382
Ecuador	ECU	52.85	50.21	0.04845	0.26038	-0.2276
Egypt	EGY	0.04	0.07	0.00611	0.69838	0.0929
El Salvador	SLV	18.19	12.58	0.56906	0.00001	-0.7416	deforestation
Eritrea	ERI	16.05	14.91	0.06679	0.18423	-0.1866
Estonia	EST	52.04	51.34	0.09775	0.10526	0.2685
Ethiopia	ETH	14.7	12.54	0.21395	0.01991	-0.5034	deforestation
Federated States of Micronesia	FSM	90.87	91.86	0.10839	0.10052	0.3427
Fiji	FJI	52.16	55.94	0.227	0.01199	0.5412	reforestation
Finland	FIN	71.82	73.11	0.15388	0.04299	0.4370	reforestation
France	FRA	26.36	31.23	0.19237	0.01956	0.3984	reforestation
French Polynesia	PYF	15.03	42.35	0.16155	0.03769	0.4425	reforestation
Gabon	GAB	85.38	90.04	0.03535	0.34767	-0.2144
Georgia	GEO	39.6	40.62	0.037	0.33645	0.0599
Germany	DEU	32.37	32.69	0.36585	0.00065	0.5965	reforestation
Ghana	GHA	37.91	41.16	0.414	0.00029	0.6106	reforestation
Greece	GRC	25.59	31.69	0.14026	0.04958	0.3338	reforestation
Greenland	GRL	0.00	0.00	0.02564	0.41567	-0.1601
Guatemala	GTM	44.31	32.7	0.34652	0.00098	-0.5898	deforestation
Guinea	GIN	29.56	25.75	0.1424	0.05232	-0.3948
Guinea Bissau	GNB	78.81	69.77	0.04911	0.25709	-0.2069
Guyana	GUY	84.63	83.9	0.32403	0.00157	-0.6307	deforestation
Haiti	HTI	4.21	3.49	0.11318	0.08619	-0.3297
Honduras	HND	72.71	39.97	0.51438	0.00001	-0.6686	deforestation
Hungary	HUN	20.04	22.91	0.14434	0.05062	0.3853
Iceland	ISL	0.16	0.5	0.00092	0.88088	0.0308
India	IND	21.51	23.83	0.72518	0.00001	0.8547	reforestation
Indonesia	IDN	65.44	49.86	0.65262	0.00001	-0.7844	deforestation
Iran	IRN	5.57	6.56	0.12017	0.07649	0.3008
Iraq	IRQ	1.84	1.9	0.14181	0.04824	0.3587	reforestation
Ireland	IRL	6.75	11.03	0.03152	0.36611	0.2890
Israel	ISR	6.1	7.73	0.1206	0.07019	0.4006
Italy	ITA	25.81	31.79	0.45726	0.00001	0.6335	reforestation
Ivory Coast	CIV	32.14	32.71	0.06116	0.21361	0.2430
Jamaica	JAM	31.82	30.92	0.36937	0.00077	-0.5999	deforestation
Japan	JPN	68.43	68.46	0.00019	0.94396	-0.1449
Jordan	JOR	1.1	1.1	0.05182	0.25348	0.2381
Kazakhstan	KAZ	1.27	1.23	0.04333	0.28783	-0.2470
Kenya	KEN	8.3	7.82	0.0002	0.94262	-0.0291
Kuwait	KWT	0.19	0.35	0.08589	0.13792	0.3062
Kyrgyzstan	KGZ	4.36	3.28	0.00409	0.74648	-0.2364
Laos	LAO	76.45	82.11	0.11717	0.07458	0.3403
Latvia	LVA	51.02	53.98	0.06164	0.20271	0.3040
Lebanon	LBN	12.81	13.43	0.02186	0.46172	0.2306
Lesotho	LSO	1.32	1.65	0.21645	0.01447	0.3355	reforestation
Liberia	LBR	51.17	43.08	0.13969	0.05481	-0.3966
Liechtenstein	LIE	40.62	43.13	0.0439	0.29421	0.1812
Lithuania	LTU	31.03	34.83	0.01846	0.49927	0.1945
Madagascar	MDG	23.54	21.41	0.229	0.01157	-0.4498	deforestation
Malawi	MWI	41.32	33.19	0.00165	0.8406	-0.1057
Malaysia	MYS	68.11	67.6	0.11713	0.07464	0.4017
Mali	MLI	5.48	3.8	0.02276	0.44347	-0.1454
Mauritania	MRT	0.4	0.21	0.0728	0.17351	-0.2511
Mauritius	MUS	20.25	19.03	0.25345	0.00631	-0.4045	deforestation
Mexico	MEX	35.89	33.92	0.35636	0.0008	-0.5577	deforestation
Moldova	MDA	9.7	12.58	0.1792	0.02779	0.4242	reforestation
Mongolia	MNG	8.07	8.02	0.03135	0.37697	-0.1701
Morocco	MAR	11.1	12.6	0.01583	0.5317	0.1337
Mozambique	MOZ	55.16	47.98	0.02937	0.39267	-0.1802
Myanmar	MMR	60.01	43.63	0.49549	0.00001	-0.6151	deforestation
Namibia	NAM	10.64	8.31	0.08047	0.1516	-0.2944
Nepal	NPL	33.69	25.36	0.25122	0.00659	-0.3897	deforestation
Netherlands	NLD	10.22	11.18	0.05283	0.23937	0.2338
New Zealand	NZL	36.68	38.56	0.05593	0.22567	0.2564
Nicaragua	NIC	37.51	25.88	0.31592	0.00228	-0.5417	deforestation
Niger	NER	1.54	0.89	0.02771	0.40662	-0.0936
Nigeria	NGA	18.92	7.23	0.17325	0.03081	-0.4069	deforestation
North Korea	PRK	68.11	40.73	0.02283	0.45187	-0.1520
North Macedonia	MKD	35.86	39.57	0.03432	0.35488	0.2020
Northern Mariana Islands	MNP	72.70	63.78	0.02152	0.47456	-0.1485
Norway	NOR	33.22	33.18	0.19362	0.02163	-0.4513	deforestation
Pakistan	PAK	3.28	1.85	0.50729	0.00001	-0.7203	deforestation
Palau	PLW	NA	87.61	0.01071	0.61493	-0.0598
Panama	PAN	67.8	61.89	0.54517	0.00001	-0.7210	deforestation
Papua New Guinea	PNG	74.25	74.1	0.23084	0.01119	-0.4836	deforestation
Paraguay	PRY	53.25	37.75	0.57557	0.00001	-0.7796	deforestation
Peru	PER	60.88	57.66	0.28221	0.00363	-0.5595	deforestation
Philippines	PHL	21.98	27.77	0.40042	0.0003	0.5419	reforestation
Poland	POL	29.00	30.88	0.02512	0.42979	0.1823
Portugal	PRT	37.55	34.61	0.2626	0.00628	-0.5241	deforestation
Puerto Rico	PRI	32.36	56.29	0.27666	0.00483	0.3551	reforestation
Republic of Serbia	SRB	28.31	31.12	0.0022	0.81632	-0.0336
Republic of the Congo	COG	66.55	65.35	0.07205	0.16726	-0.2656
Romania	ROU	27.78	30.12	0.00945	0.62955	-0.1226
Russia	RUS	49.36	49.76	0.04435	0.28206	0.1739
Rwanda	RWA	12.89	19.73	0.04172	0.30679	0.2391
Saint Lucia	LCA	35.74	33.18	0.36759	0.0008	-0.6093	deforestation
Samoa	WSM	45.94	60.42	0.12472	0.07077	0.3054
Sao Tome and Principe	STP	58.33	55.83	0.02944	0.39217	-0.2085
Scotland	GBR	11.48	13.07	0.139	0.0507	0.3865
Senegal	SEN	48.55	42.76	0.01167	0.59166	-0.1592
Sierra Leone	SLE	43.2	43.05	0.03997	0.3077	-0.2131
Singapore	SGP	24.4	23.06	0.36934	0.0006	-0.5973	deforestation
Slovakia	SVK	39.96	40.35	0.10251	0.10349	0.3248
Slovenia	SVN	58.99	61.97	0.03967	0.31927	0.1025
Solomon Islands	SLB	83.03	77.86	0.2875	0.00394	-0.5142	deforestation
Somalia	SOM	13.2	10.02	0.01696	0.51733	-0.1668
South Korea	KOR	66.04	63.35	0.1615	0.03772	-0.3467	deforestation
Spain	ESP	27.65	36.94	0.23587	0.00879	0.4376	reforestation
Sri Lanka	LKA	36.42	32.9	0.70077	0.00001	-0.7528	deforestation
Suriname	SUR	98.91	98.26	0.34037	0.0014	-0.5850	deforestation
Sweden	SWE	68.39	68.92	0.00001	0.9707	0.0827
Switzerland	CHE	29.12	31.83	0.22638	0.01212	0.4407	reforestation
Syria	SYR	2.02	2.67	0.32891	0.00176	0.5065	reforestation
Tajikistan	TJK	2.92	2.97	0.06446	0.20129	-0.0323
Thailand	THA	27.41	32.16	0.05162	0.24496	0.3065
Togo	TGO	12.59	3.09	0.26499	0.00601	-0.5178	deforestation
Trinidad and Tobago	TTO	46.92	46.02	0.0831	0.1448	-0.2459
Tunisia	TUN	4.14	6.77	0.02384	0.44195	0.2350
Turkey	TUR	12.5	15.35	0.51583	0.00001	0.5388	reforestation
Uganda	UGA	23.78	9.68	0.47934	0.00001	-0.6007	deforestation
Ukraine	UKR	16.01	16.71	0.0488	0.26817	0.2323
United Arab Emirates	ARE	3.45	4.56	0.00001	1.000	0.0400
United Kingdom	GBR	11.48	13.07	0.139	0.0507	0.3865
United Republic of Tanzania	TZA	63.13	51.58	0.07014	0.18188	-0.3009
United States of America	USA	33.02	33.93	0.27544	0.00414	0.5896	reforestation
United States Virgin Islands	VIR	67.37	49.97	0.4309	0.00015	-0.5608	deforestation
Uruguay	URY	4.56	10.67	0.38112	0.0006	0.5633	reforestation
Uzbekistan	UZB	7.16	7.54	0.2065	0.01513	0.3777	reforestation
Venezuela	VEN	58.98	52.74	0.29529	0.0028	-0.4413	deforestation
Vietnam	VNM	28.77	48.06	0.52965	0.00001	0.6544	reforestation
Zambia	ZMB	71.03	65.2	0.33032	0.00171	-0.5486	deforestation
Zimbabwe	ZWE	57.29	35.54	0.31431	0.00191	-0.5650	deforestation
