# Supplementary material for: Outbreaks of Vector-Borne and Zoonotic Diseases Are Associated With Changes in Forest Cover and Oil Palm Expansion at Global Scale
Source: Front Vet Sci. 2021 Mar 24;8:661063. doi: 10.3389/fvets.2021.661063 (PMC8024476; doi:10.3389/fvets.2021.661063)
Supplement: Supplementary file 2 [file Data_Sheet_2.CSV]

country	country_code	total_vbzd	oilpalm_area1990	oilpalm_area2016	r_spearman	p_spearman	estimate_pearson	significant_with
Angola	AGO	7	21000	23212	0.2504	0.0066	0.351	increase_area
Benin	BEN	1	18000	33937	0.0322	0.3605	-0.1465
Brazil	BRA	84	33000	135546	0.2203	0.0117	0.4881	increase_area
Burundi	BDI	6	1250	8715	0.0043	0.738	0.0994
Cambodia	KHM	9	13086	14631	0.5952	0.0001	0.785	increase_area
Cameroon	CMR	9	55000	138993	0.0258	0.414	0.282
Central African Republic	CAF	1	8000	660	0.0173	0.5043	-0.1814
China	CHN	45	43000	51063	0.4511	0.0001	0.6034	increase_area
Colombia	COL	37	89671	277811	0.4898	0.0001	0.7359	increase_area
Congo	COG	1	7000	11672	0.0285	0.3902	0.2115
Costa Rica	CRI	19	23183	72456	0.4581	0.0001	0.7278	increase_area
Cote d'Ivoire	CIV	10	116202	319201	0.0832	0.1365	0.2596
Democratic Republic of the Congo	COD	14	232120	179580	0.1335	0.0558	-0.3116
Dominican Republic	DOM	10	3000	29445	0.3642	0.0006	0.6047	increase_area
Ecuador	ECU	14	58560	263839	0.36	0.0007	0.6783	increase_area
Gabon	GAB	6	2400	4674	0.0046	0.7312	0.0588
Gambia	GMB	1	3500	3509	0.0079	0.6516	-0.0499
Ghana	GHA	8	130000	349040	0.1631	0.033	0.4316	increase_area
Guatemala	GTM	17	5000	150000	0.5515	0.0001	0.8209	increase_area
Guinea	GIN	1	250000	315380	0.0007	0.8883	0.0694
Honduras	HND	15	24569	175000	0.5081	0.0001	0.7323	increase_area
Indonesia	IDN	30	673033	6781064	0.5219	0.0001	0.6687	increase_area
Liberia	LBR	3	8000	17777	0.0511	0.2469	-0.0721
Madagascar	MDG	25	1950	1814	0.2814	0.0036	0.0584	increase_area
Malaysia	MYS	25	1746054	5001438	0.1877	0.0212	0.4187	increase_area
Mexico	MEX	24	1745	58609	0.3747	0.0005	0.6059	increase_area
Nicaragua	NIC	15	2700	6000	0.4509	0.0001	0.7475	increase_area
Nigeria	NGA	9	2300000	3052166	0.0292	0.3839	-0.2942
Papua New Guinea	PNG	5	45500	170151	0.1586	0.0357	0.4212	increase_area
Paraguay	PRY	16	17600	15927	0.0948	0.1108	0.3377
Peru	PER	40	4150	51057	0.1273	0.0623	0.4651
Philippines	PHL	19	13000	60069	0.6731	0.0001	0.7994	increase_area
Senegal	SEN	11	6000	11877	0.0143	0.5437	0.1582
Sierra Leone	SLE	3	31000	27292	0.0356	0.3361	-0.1174
Solomon Islands	SLB	4	5519	19000	0.222	0.0113	0.5255	increase_area
Suriname	SUR	4	5425	493	0.0318	0.3638	-0.2188
Thailand	THA	23	96000	649849	0.2946	0.0028	0.5289	increase_area
United Republic of Tanzania	TZA	13	4200	5407	0.001	0.8707	-0.0307
Venezuela (Bolivarian Republic of)	VEN	38	2500	35060	0.312	0.0020	0.5191	increase_area
