# Supplementary material for: Outbreaks of Vector-Borne and Zoonotic Diseases Are Associated With Changes in Forest Cover and Oil Palm Expansion at Global Scale
Source: Front Vet Sci. 2021 Mar 24;8:661063. doi: 10.3389/fvets.2021.661063 (PMC8024476; doi:10.3389/fvets.2021.661063)
Supplement: Supplementary file 3 [file Data_Sheet_3.CSV]

country_name	country_code	forest_cover1990	forest_cover2016	r_spearman	p_spearman	estimate_pearson	p_pearson	significant_with
Albania	ALB	28.79	28.12	0.04138	0.3189	-0.14314	0.48543
Algeria	DZA	0.7	0.82	0.00001	0.97503	0.15459	0.44135
American Samoa	ASM	91.95	87.5	0.34571	0.00158	-0.58529	0.00168	deforestation
Angola	AGO	48.91	46.31	0.30382	0.00352	-0.5259	0.00579	deforestation
Antigua and Barbuda	ATG	23.41	22.27	0.25755	0.00813	-0.43547	0.02618	deforestation
Argentina	ARG	12.71	9.8	0.67157	0.00001	-0.79089	0.00001	deforestation
Armenia	ARM	11.77	11.67	0.19807	0.02271	-0.47293	0.01469	deforestation
Australia	AUS	16.73	16.26	0.32906	0.00176	-0.56938	0.00194	deforestation
Austria	AUT	45.73	46.91	0.14058	0.05397	0.35354	0.07044
Azerbaijan	AZE	10.24	14.1	0.17123	0.0319	0.22367	0.26208	reforestation
Bahrain	BHR	0.32	0.78	0.14234	0.05743	0.37014	0.06271
Bangladesh	BGD	11.48	10.96	0.5971	0.00001	-0.73471	0.00001	deforestation
Belarus	BLR	38.36	42.63	0.07131	0.18724	0.23553	0.24675
Belgium	BEL	NA	22.58	0.39469	0.00524	0.49912	0.03497	reforestation
Belize	BLZ	70.85	59.68	0.30424	0.00349	-0.48123	0.01281	deforestation
Benin	BEN	51.09	37.79	0.06192	0.22026	-0.2299	0.25855
Bhutan	BTN	53.65	72.48	0.43571	0.00018	0.49847	0.00814	reforestation
Bolivia	BOL	57.97	50.29	0.46508	0.00001	-0.73568	0.00001	deforestation
Bosnia and Herzegovina	BIH	43.16	42.68	0.04154	0.3079	-0.18305	0.36077
Botswana	BWA	24.21	18.95	0.004	0.759	0.13444	0.5126
Brazil	BRA	65.41	58.93	0.2768	0.00482	-0.57805	0.00159	deforestation
Brunei	BRN	78.37	72.11	0.02194	0.47023	-0.19873	0.33044
Bulgaria	BGR	30.07	35.37	0.00338	0.77324	0.20148	0.31357
Burkina Faso	BFA	25.03	19.34	0.0644	0.21094	-0.24329	0.23107
Burundi	BDI	11.25	10.93	0.0078	0.66797	-0.09714	0.63686
Cambodia	KHM	73.33	52.85	0.54374	0.00001	-0.66757	0.00019	deforestation
Cameroon	CMR	51.44	39.34	0.25009	0.00928	-0.50377	0.00869	deforestation
Canada	CAN	38.3	38.16	0.04955	0.26441	-0.15951	0.42679
Cape Verde	CPV	14.33	22.55	0.13863	0.06105	0.24638	0.22501
Central African Republic	CAF	36.21	35.56	0.14386	0.056	-0.362	0.06917
Chad	TCD	5.32	3.77	0.08846	0.13189	-0.17176	0.39164
Chile	CHL	20.53	24.26	0.18107	0.02691	0.293	0.13803	reforestation
China	CHN	16.74	22.35	0.4266	0.00022	0.70424	0.00001	reforestation
Colombia	COL	58.06	52.7	0.55409	0.00001	-0.73451	0.00001	deforestation
Comoros	COM	26.33	19.67	0.08586	0.138	-0.31044	0.11503
Costa Rica	CRI	50.22	54.57	0.47952	0.00001	0.80575	0.00001	reforestation
Croatia	HRV	33.09	34.35	0.1172	0.08691	0.36487	0.06684
Cuba	CUB	19.16	31.28	0.00621	0.69595	0.10581	0.59939
Cyprus	CYP	17.44	18.69	0.03741	0.34378	0.21822	0.28418
Czech Republic	CZE	34.02	34.56	0.00901	0.64469	0.05659	0.78365
Democratic Republic of the Congo	COD	70.74	67.17	0.28175	0.00439	-0.52468	0.00496	deforestation
Denmark	DNK	12.81	14.7	0.03439	0.36442	0.11606	0.57233
Dominica	DMA	66.67	57.41	0.49796	0.00001	-0.63528	0.00049	deforestation
Dominican Republic	DOM	22.87	41.73	0.5624	0.00001	0.71486	0.00001	reforestation
East Timor	TLS	64.96	45.38	0.0518	0.25359	-0.22558	0.2579
Ecuador	ECU	52.85	50.21	0.04752	0.27469	-0.22808	0.25254
Egypt	EGY	0.04	0.07	0.00001	0.98694	-0.04913	0.81162
El Salvador	SLV	18.19	12.58	0.56824	0.00001	-0.74365	0.00001	deforestation
Eritrea	ERI	16.05	14.91	0.05587	0.23524	-0.15331	0.4452
Estonia	EST	52.04	51.34	0.08852	0.13177	0.25683	0.19594
Ethiopia	ETH	NA	12.54	0.22131	0.01763	-0.51406	0.00857	deforestation
Federated States of Micronesia	FSM	NA	91.86	0.10839	0.10052	0.34272	0.08654
Fiji	FJI	52.16	55.94	0.21698	0.01647	0.54086	0.00433	reforestation
Finland	FIN	71.82	73.11	0.08049	0.16016	0.33029	0.09936
France	FRA	26.36	31.23	0.22021	0.01354	0.40634	0.03545	reforestation
French Polynesia	PYF	15.03	42.35	0.14912	0.05135	0.43176	0.02763
Gabon	GAB	85.38	90.04	0.04194	0.31558	-0.22771	0.26323
Georgia	GEO	39.6	40.62	0.02241	0.46548	0.02922	0.88732
Germany	DEU	32.37	32.69	0.30694	0.00271	0.57802	0.00159	reforestation
Ghana	GHA	37.91	41.16	0.40001	0.00053	0.60209	0.00114	reforestation
Greece	GRC	25.59	31.69	0.13456	0.05982	0.36517	0.06107
Greenland	GRL	0.00	0.00	0.02286	0.4516	-0.15119	0.4516
Guatemala	GTM	44.31	32.7	0.33277	0.00163	-0.58333	0.0014	deforestation
Guinea	GIN	29.56	25.75	0.1362	0.06354	-0.38895	0.04955
Guinea Bissau	GNB	78.81	69.77	0.04489	0.28875	-0.19631	0.3264
Guyana	GUY	84.63	83.9	0.32526	0.0019	-0.63186	0.00041	deforestation
Haiti	HTI	4.21	3.49	0.10112	0.11339	-0.31102	0.12197
Honduras	HND	72.71	39.97	0.51273	0.00001	-0.67141	0.00017	deforestation
Hungary	HUN	20.04	22.91	0.20613	0.01982	0.43419	0.02667	reforestation
Iceland	ISL	0.16	0.5	0.00926	0.64001	0.10192	0.62029
India	IND	21.51	23.83	0.6988	0.00001	0.85202	0.00001	reforestation
Indonesia	IDN	65.44	49.86	0.6361	0.00001	-0.7867	0.00001	deforestation
Iran	IRN	5.57	6.56	0.08472	0.14912	0.19449	0.34107
Iraq	IRQ	1.84	1.9	0.12482	0.07065	0.33997	0.08273
Ireland	IRL	6.75	11.03	0.07413	0.16948	0.33802	0.08462
Israel	ISR	6.1	7.73	0.1234	0.07238	0.3797	0.05076
Italy	ITA	25.81	31.79	0.36008	0.00094	0.57149	0.00185	reforestation
Ivory Coast	CIV	32.14	32.71	0.05202	0.26245	0.22636	0.26615
Jamaica	JAM	31.82	30.92	0.34658	0.00156	-0.58528	0.00168	deforestation
Japan	JPN	68.43	68.46	0.00034	0.9277	-0.11968	0.55211
Jordan	JOR	1.1	1.1	0.06437	0.21107	0.26227	0.19555
Kazakhstan	KAZ	1.27	1.23	0.02679	0.41461	-0.23189	0.24448
Kenya	KEN	8.3	7.82	0.00932	0.63188	0.06299	0.75494
Kuwait	KWT	0.19	0.35	0.08499	0.14845	0.30694	0.1272
Kyrgyzstan	KGZ	4.36	3.28	0.00616	0.69718	-0.20644	0.30154
Laos	LAO	76.45	82.11	0.1392	0.05526	0.35451	0.06962
Latvia	LVA	51.02	53.98	0.01884	0.49474	0.18795	0.34783
Lebanon	LBN	12.81	13.43	0.01681	0.52792	0.21775	0.28525
Lesotho	LSO	1.32	1.65	0.21345	0.0175	0.32399	0.10638	reforestation
Liberia	LBR	51.17	43.08	0.12854	0.07209	-0.38415	0.05268
Liechtenstein	LIE	40.62	43.13	0.01997	0.49106	0.12264	0.55059
Lithuania	LTU	31.03	34.83	0.01179	0.59753	0.17397	0.39534
Madagascar	MDG	23.54	21.41	0.19683	0.02319	-0.42743	0.0294	deforestation
Malawi	MWI	41.32	33.19	0.00001	0.99836	-0.06959	0.73552
Malaysia	MYS	68.11	67.6	0.20097	0.01902	0.47628	0.01202	reforestation
Mali	MLI	5.48	3.8	0.01583	0.5317	-0.11969	0.55208
Mauritania	MRT	0.4	0.21	0.0574	0.23846	-0.22021	0.27971
Mauritius	MUS	20.25	19.03	0.25655	0.00702	-0.39899	0.03925	deforestation
Mexico	MEX	35.89	33.92	0.30055	0.00307	-0.52095	0.00533	deforestation
Moldova	MDA	9.7	12.58	0.17132	0.03555	0.41379	0.03561	reforestation
Mongolia	MNG	8.07	8.02	0.02779	0.4157	-0.15451	0.45107
Morocco	MAR	11.1	12.6	0.00948	0.636	0.11435	0.57807
Mozambique	MOZ	55.16	47.98	0.02244	0.46518	-0.16298	0.42631
Myanmar	MMR	60.01	43.63	0.47874	0.00001	-0.60649	0.00102	deforestation
Namibia	NAM	10.64	8.31	0.05382	0.25411	-0.24904	0.21988
Nepal	NPL	33.69	25.36	0.22636	0.01213	-0.35591	0.06845	deforestation
Netherlands	NLD	10.22	11.18	0.08517	0.13967	0.25195	0.20488
New Zealand	NZL	36.68	38.56	0.01217	0.5916	0.20408	0.31731
Nicaragua	NIC	37.51	25.88	0.29339	0.00426	-0.52186	0.00625	deforestation
Niger	NER	1.54	0.89	0.02326	0.457	-0.0702	0.73329
Nigeria	NGA	18.92	7.23	0.18022	0.03065	-0.43646	0.0258	deforestation
North Korea	PRK	68.11	40.73	0.02371	0.45262	-0.15548	0.4482
North Macedonia	MKD	35.86	39.57	0.02698	0.42265	0.1818	0.37409
Northern Mariana Islands	MNP	NA	63.78	0.02152	0.47456	-0.14858	0.46882
Norway	NOR	33.22	33.18	0.17823	0.03169	-0.41792	0.03363	deforestation
Pakistan	PAK	3.28	1.85	0.52472	0.00001	-0.71944	0.00001	deforestation
Palau	PLW	NA	87.61	0.01071	0.61493	-0.05988	0.77137
Panama	PAN	67.8	61.89	0.54235	0.00001	-0.72386	0.00001	deforestation
Papua New Guinea	PNG	74.25	74.1	0.22541	0.01425	-0.4781	0.0135	deforestation
Paraguay	PRY	53.25	37.75	0.57376	0.00001	-0.77857	0.00001	deforestation
Peru	PER	60.88	57.66	0.26944	0.00553	-0.54228	0.00348	deforestation
Philippines	PHL	21.98	27.77	0.37418	0.0007	0.52376	0.00505	reforestation
Poland	POL	29.00	30.88	0.01676	0.52851	0.17593	0.38996
Portugal	PRT	37.55	34.61	0.26191	0.00753	-0.53253	0.0051	deforestation
Puerto Rico	PRI	32.36	56.29	0.2545	0.00859	0.32173	0.10899	reforestation
Republic of Serbia	SRB	28.31	31.12	0.00001	0.99529	-0.0686	0.73915
Republic of the Congo	COG	66.55	65.35	0.05956	0.21992	-0.24318	0.22162
Romania	ROU	27.78	30.12	0.01095	0.611	-0.14629	0.47579
Russia	RUS	49.36	49.76	0.02864	0.39877	0.15766	0.43223
Rwanda	RWA	12.89	19.73	0.03409	0.36658	0.1754	0.39142
Saint Lucia	LCA	35.74	33.18	0.3705	0.00097	-0.61182	0.0009	deforestation
Samoa	WSM	45.94	60.42	0.11888	0.08453	0.29922	0.13755
Sao Tome and Principe	STP	58.33	55.83	0.02725	0.42031	-0.20526	0.31447
Scotland	GBR	11.48	13.07	0.20129	0.01891	0.42627	0.02661	reforestation
Senegal	SEN	48.55	42.76	0.00514	0.72779	-0.13533	0.50979
Sierra Leone	SLE	43.2	43.05	0.02713	0.41162	-0.1808	0.36679
Singapore	SGP	24.4	23.06	0.36649	0.00082	-0.61396	0.00066	deforestation
Slovakia	SVK	39.96	40.35	0.13821	0.06148	0.35143	0.07833
Slovenia	SVN	58.99	61.97	0.0234	0.45568	0.01143	0.9558
Solomon Islands	SLB	83.03	77.86	0.29265	0.00432	-0.51927	0.00656	deforestation
Somalia	SOM	13.2	10.02	0.0099	0.62863	-0.14021	0.49449
South Korea	KOR	66.04	63.35	0.12224	0.07997	-0.3178	0.11363
Spain	ESP	27.65	36.94	0.11167	0.08846	0.3604	0.06479
Sri Lanka	LKA	36.42	32.9	0.70613	0.00001	-0.75646	0.00001	deforestation
Suriname	SUR	98.91	98.26	0.34145	0.00172	-0.58588	0.00166	deforestation
Sweden	SWE	68.39	68.92	0.03278	0.3761	-0.06736	0.74371
Switzerland	CHE	29.12	31.83	0.23816	0.01143	0.4916	0.01075	reforestation
Syria	SYR	2.02	2.67	0.32267	0.00247	0.49986	0.00932	reforestation
Tajikistan	TJK	2.92	2.97	0.05101	0.26728	-0.0614	0.76573
Thailand	THA	27.41	32.16	0.02957	0.39111	0.23812	0.23167
Togo	TGO	12.59	3.09	0.26142	0.00759	-0.51449	0.00716	deforestation
Trinidad and Tobago	TTO	46.92	46.02	0.06489	0.20915	-0.21092	0.301
Tunisia	TUN	4.14	6.77	0.01654	0.53122	0.21862	0.28328
Turkey	TUR	12.5	15.35	0.48846	0.00001	0.53699	0.00388	reforestation
Uganda	UGA	23.78	9.68	0.44249	0.00015	-0.57886	0.00156	deforestation
Ukraine	UKR	16.01	16.71	0.03248	0.37834	0.19068	0.3508
United Arab Emirates	ARE	3.45	4.56	0.00081	0.89034	0.00219	0.99155
United Kingdom	GBR	11.48	13.07	0.20129	0.01891	0.42627	0.02661	reforestation
United Republic of Tanzania	TZA	63.13	51.58	0.03952	0.33025	-0.25575	0.2073
United States of America	USA	33.02	33.93	0.12193	0.07422	0.5072	0.00693
United States Virgin Islands	VIR	67.37	49.97	0.43553	0.00018	-0.56526	0.00212	deforestation
Uruguay	URY	4.56	10.67	0.37761	0.00084	0.56427	0.00268	reforestation
Uzbekistan	UZB	7.16	7.54	0.20356	0.01817	0.37789	0.05197	reforestation
Venezuela	VEN	58.98	52.74	0.25961	0.00663	-0.40911	0.03409	deforestation
Vietnam	VNM	28.77	48.06	0.50571	0.00001	0.6444	0.00029	reforestation
Zambia	ZMB	71.03	65.2	0.29902	0.00384	-0.52653	0.00572	deforestation
Zimbabwe	ZWE	57.29	35.54	0.25826	0.0068	-0.51884	0.00556	deforestation
