# Supplementary material for: Outbreaks of Vector-Borne and Zoonotic Diseases Are Associated With Changes in Forest Cover and Oil Palm Expansion at Global Scale
Source: Front Vet Sci. 2021 Mar 24;8:661063. doi: 10.3389/fvets.2021.661063 (PMC8024476; doi:10.3389/fvets.2021.661063)
Supplement: Supplementary file 4 [file Data_Sheet_4.CSV]

country	country_code	total_zoon	oilpalm_area1990	oilpalm_area2016	r_spearman	p_spearman	estimate_pearson	significant_with
Angola	AGO	11	21000	23212	0.116289311292036	0.0757	0.352334930898602	no
Benin	BEN	4	18000	33937	0.108992076653769	0.0862	0.440691010982278	no
Brazil	BRA	126	33000	135546	0.327952119390453	0.0014	0.558909307795367	increase_area
Burundi	BDI	4	1250	8715	0.010700296168912	0.6004	0.0844053760702611	no
Cambodia	KHM	11	13086	14631	0.582759832759832	0.00001	0.76532849743528	increase_area
Cameroon	CMR	10	55000	138993	0.204932174973327	0.0155	0.546324696703042	increase_area
Central African Republic	CAF	8	8000	660	0.0956094363742074	0.1093	-0.322218323225977	no
China	CHN	115	43000	51063	0.372624226713052	0.0005	0.65632126576657	increase_area
Colombia	COL	51	89671	277811	0.508864547861324	0.00001	0.690307445498274	increase_area
Congo	COG	11	7000	11672	0.0809112981347679	0.1423	0.172087733231188	no
Costa Rica	CRI	23	23183	72456	0.41732436444817	0.0002	0.695689036325472	increase_area
Cote d'Ivoire	CIV	10	116202	319201	0.0345382149825963	0.3437	0.242633054295858	no
Democratic Republic of the Congo	COD	39	232120	179580	0.228196119756223	0.0101	-0.517816663448773	decrease_area
Dominican Republic	DOM	14	3000	29445	0.571952321650952	0.00001	0.713360085018072	increase_area
Ecuador	ECU	21	58560	263839	0.496817753318555	0.00001	0.696763473141709	increase_area
Gabon	GAB	11	2400	4674	0.00001	0.9632	0.0507003562540987	no
Ghana	GHA	22	130000	349040	0.260934914749816	0.0054	0.515051451938446	increase_area
Guatemala	GTM	19	5000	150000	0.372767983757912	0.0005	0.720773010351898	increase_area
Guinea	GIN	7	250000	315380	0.243087053716063	0.0076	0.235369376631336	increase_area
Guinea-Bissau	GNB	3	9000	9604	0.00543493889288282	0.7092	0.17278840496902	no
Honduras	HND	19	24569	175000	0.523899921144168	0.00001	0.710327945115421	increase_area
Indonesia	IDN	49	673033	6781064	0.632109985420551	0.00001	0.76266914277434	increase_area
Liberia	LBR	8	8000	17777	0.0817833216076268	0.1401	0.217405278934099	no
Madagascar	MDG	25	1950	1814	0.228407979874545	0.0101	0.0281668364693086	increase_area
Malaysia	MYS	42	1746054	5001438	0.169117310115706	0.0296	0.441868120824865	increase_area
Mexico	MEX	46	1745	58609	0.384859000015543	0.0004	0.607408444972477	increase_area
Nicaragua	NIC	21	2700	6000	0.202957245514493	0.0161	0.593162997060104	increase_area
Nigeria	NGA	24	2300000	3052166	0.00339852469846769	0.7682	0.0395111896726236	no
Papua New Guinea	PNG	6	45500	170151	0.176641863474604	0.0259	0.39512509568841	increase_area
Paraguay	PRY	21	17600	15927	0.0540953156678807	0.2336	0.293024066354353	no
Peru	PER	54	4150	51057	0.3035404194666	0.0023	0.576016903392453	increase_area
Philippines	PHL	35	13000	60069	0.583220000077054	0.00001	0.72014442065998	increase_area
Sao Tome and Principe	STP	1	180	1876	0.0142411018543948	0.5452	0.158638609987448	no
Senegal	SEN	13	6000	11877	0.0143476498101696	0.5437	0.151104198813062	no
Sierra Leone	SLE	11	31000	27292	0.0414812085127702	0.2985	0.200744633323999	no
Solomon Islands	SLB	5	5519	19000	0.239079418977552	0.0082	0.516718466575017	increase_area
Suriname	SUR	6	5425	493	0.0403998246235308	0.3050	-0.278102997801553	no
Thailand	THA	46	96000	649849	0.0819796678996428	0.1396	0.26370673950026	no
Togo	TGO	7	13500	17792	0.336262647703956	0.0012	0.57759956084813	increase_area
United Republic of Tanzania	TZA	16	4200	5407	0.0508302868958601	0.2486	0.240584805403232	no
Venezuela (Bolivarian Republic of)	VEN	37	2500	35060	0.281428361039562	0.0036	0.476167935565947	increase_area
